# Supplementary material for: SCAI Staging Application for Acute Myocardial Infarction-Related Cardiogenic Shock at a Single-Center Russian Registry
Source: J Clin Med. 2023 Dec 17;12(24):7739. doi: 10.3390/jcm12247739 (PMC10743544; doi:10.3390/jcm12247739)
Supplement: Supplementary file 1 [file jcm-12-07739-s001.zip]

Archive with 1 entries (1 files):
- jcm-2700543-supplementary.pdf
